# Supplementary material for: Regulation of P-glycoprotein and Breast Cancer Resistance Protein Expression Induced by Focused Ultrasound-Mediated Blood-Brain Barrier Disruption: A Pilot Study
Source: Int J Mol Sci. 2022 Dec 7;23(24):15488. doi: 10.3390/ijms232415488 (PMC9779754; doi:10.3390/ijms232415488)
Supplement: Supplementary file 1 [file ijms-23-15488-s001.zip]

Archive with 1 entries (1 files):
- ijms-1964494-supplementary.pdf
